# Supplementary material for: Identification of High-Risk Groups in Urinalysis: Lessons from the Longitudinal Analysis of Annual Check-Ups
Source: Healthcare (Basel). 2022 Sep 6;10(9):1704. doi: 10.3390/healthcare10091704 (PMC9498401; doi:10.3390/healthcare10091704)
Supplement: Supplementary file 1 [file healthcare-10-01704-s001.zip]

Archive with 1 entries (1 files):
- healthcare-1883547-supplementary.pdf
